# Supplementary material for: Safeguarding marine protected areas from cumulative effects: a review of methods, best practices, and applications
Source: Environ Manage. 2025 Mar 24;75(11):3010–24. doi: 10.1007/s00267-025-02146-w (PMC12546377; doi:10.1007/s00267-025-02146-w)
Supplement: Supplementary file 1 — Supplementary material [file 267_2025_2146_MOESM1_ESM.xlsx]

## Sheet: Title and Authors
Safeguarding marine protected areas from cumulative effects: a review of methods, best practices, and applications
Murray, C.C., 1, , Dunham, A.2, Rubidge, E.1, Francis, F.T.1, Hunter, K.2, Hannah, L.C.1
1Institute of Oceans Sciences, Fisheries and Oceans Canada, 9860 W Saanich Rd, Sidney, BC V8L 5T5, Canada
2 Pacific Biological Station, Fisheries and Oceans Canada, 3190 Hammond Bay Road, Nanaimo, BC, V9T 6N7, Canada
Corresponding author: cathryn.murray@dfo-mpo.gc.ca
Journal: Environmental Management

## Sheet: ESM_1
DESCRIPTIVE ATTRIBUTES														CE FRAMEWORK ATTRIBUTES			ANALYTICAL ATTRIBUTES Assessments only
LOCATION		AUTHOR(S) & PUBLICATIONS			AGENCY			PURPOSE						METHODS			ASSESSMENT TYPE(S)			STRESSOR INTERACTION TYPE(S)
Region	Country	First author	Number of publications	Year(s) published	Government	Academia	NGO	Marine spatial planning (MSP)	MPA design and management (MDM)	Impact Assessment / Permitting (IAP)	Research (RE)	Literature review	Primary reason (if multiple)	Scope / Structure	Assessment	Decision-making	Risk-based	Spatial	Combined	Additive	Antagonistic	Synergistic	Other interaction types	Multiple interactions (≥2)
North America	USA (Alaska)	Afflerbach	1	2017	N	Y	N	N	N	Y	Y	N	RE	Y	Y	N	N	Y	N	Y	N	N	N	N
Caribbean	St. Kitts and Nevis	Agostini	1	2015	N	Y	N	Y	N	N	N	N	MSP	Y	N	N	NA	NA	NA	NA	NA	NA	NA	NA
Europe	Spain	Alvarez-Berastegui	1	2014	N	Y	N	N	Y	N	N	N	MDM	Y	N	N	NA	NA	NA	NA	NA	NA	NA	NA
Europe	Denmark	Andersen	1	2020	N	Y	N	Y	N	Y	Y	N	MSP	N	Y	N	N	Y	N	Y	N	N	N	N
Australasia	Australia	Anthony Uthicke	1	2013 2016	Y	N	N	Y	Y	Y	Y	N	IAP	Y	Y	Y	Y	Y	Y	Y	Y	Y	N	Y
North America	Canada	Ban	1	2010	N	Y	N	N	Y	N	Y	N	RE	N	Y	N	N	Y	N	Y	N	N	N	N
North America	Canada	Ban	1	2013	Y	Y	N	Y	N	N	N	N	MSP	Y	N	N	NA	NA	NA	NA	NA	NA	NA	NA
Europe	Portugal	Batista	1	2014	N	Y	N	Y	Y	N	N	N	MSP	N	Y	N	N	Y	N	Y	N	N	N	N
Asia	Indonesia & Philippines	Battista	1	2017	N	N	Y	Y	N	Y	N	N	IAP	Y	Y	N	Y	N	N	Y	Y	Y	N	Y
North America	Canada	Boutiller,Dunham, DFO	3	2013, 2019, 2022	Y	N	N	N	Y	Y	Y	N	MDM	NA	NA	NA	NA	NA	NA	NA	NA	NA	NA	NA
North America	Canada	Clarke-Murray	2	2019, 2021	Y	N	N	N	N	N	Y	N	RE	Y	N	N	NA	NA	NA	NA	NA	NA	NA	NA
North America	Canada	DFO	1	2013	Y	N	N	N	N	Y	N	N	IAP	NA	NA	NA	NA	NA	NA	NA	NA	NA	NA	NA
North America	Canada (Maritimes)	DFO	2	2022	Y	N	N	N	N	Y	N	N	IAP	Y	Y	N	N	Y	N	Y	N	N	N	N
North America	Canada (Atlantic)	DFO, Benoit	4	2018, 2020a, 2020b, 2022	Y	N	N	N	N	Y	N	N	IAP	Y	Y	N	Y	N	N	Y	N	N	N	N
Europe	Portugal	Fernandes	2	2017, 2018	N	Y	N	Y	Y	N	N	N	MSP	N	Y	N	N	Y	N	Y	N	N	N	N
Europe	Portugal	Fernandes	1	2020	N	Y	N	Y	N	Y	N	N	MSP	Y	Y	N	N	Y	N	Y	N	N	N	N
Europe	Italy	Fraschetti	1	2009	N	Y	N	N	Y	N	N	N	MDM	NA	NA	NA	NA	NA	NA	NA	NA	NA	NA	NA
Europe	Italy	Furlan	1	2019	N	Y	N	Y	Y	N	Y	N	MSP	Y	Y	N	Y	Y	Y	Y	Y	Y	N	Y
Europe	Italy	Furlan	1	2020	N	Y	N	Y	Y	N	N	N	MSP	Y	Y	Y	Y	Y	Y	Y	Y	Y	N	Y
Australasia	New Zealand	Geange	1	2017	Y	N	N	Y	N	N	N	N	MSP	NA	NA	NA	NA	NA	NA	NA	NA	NA	NA	NA
Europe	Italy	Gissi	1	2021	N	Y	N	N	N	N	Y	Y	RE	NA	NA	NA	NA	NA	NA	NA	NA	NA	NA	NA
Europe	Sweden	Hammar	1	2020	Y	N	N	Y	Y	N	N	N	MSP	N	Y	Y	N	Y	N	Y	N	N	N	N
North America	Canada	Hannah	1	2020	Y	N	N	N	N	Y	N	N	IAP	Y	N	N	NA	NA	NA	NA	NA	NA	NA	NA
Africa	South Africa	Harris	1	2015	N	Y	N	N	N	Y	Y	N	IAP	Y	Y	N	N	Y	N	Y	N	N	N	N
Australasia	Australia	Hayes, Dunstan	2	2021, 2022	Y	Y	N	N	Y	Y	N	N	MDM	Y	Y	N	Y	Y	Y	Y	N	N	N	N
North America	Canada	Hollarsmith	1	2021	Y	Y	N	N	N	Y	Y	Y	RE	NA	NA	NA	NA	NA	NA	NA	NA	NA	NA	NA
Carribbean	Barbuda	Johnson	1	2020	N	N	Y	Y	N	N	N	N	MSP	NA	NA	NA	NA	NA	NA	NA	NA	NA	NA	NA
Europe	Greece	Katsanevakis	1	2020	Y	Y	N	N	Y	Y	N	Y	MDM	NA	NA	NA	NA	NA	NA	NA	NA	NA	NA	NA
Europe	United Kingdom	Kelly	1	2014	Y	N	N	Y	N	N	N	N	MSP	Y	Y	N	Y	Y	Y	Y	N	N	N	N
Europe	United Kingdom	Kenny	1	2018	Y	N	N	N	N	Y	N	N	IAP	N	Y	N	N	Y	N	Y	N	N	N	N
Europe	Finland and Denmark	Korpinen	1	2016	Y	N	N	N	N	Y	N	Y	IAP	NA	NA	NA	NA	NA	NA	NA	NA	NA	NA	NA
North America	Canada	Lawson	2	2012 2015	Y	N	N	N	N	Y	N	N	IAP	N	Y	N	Y	N	N	Y	N	N	N	N
Europe	United Kingdom	Lonsdale	1	2020	Y	N	N	Y	N	Y	N	N	IAP	Y	Y	N	N	Y	N	Y	N	N	N	N
North America	USA	MacDonald	1	2000	N	Y	N	N	N	Y	N	Y	IAP	NA	NA	NA	NA	NA	NA	NA	NA	NA	NA	NA
North America	USA (California)	Mach	1	2017	N	Y	N	N	Y	N	N	N	MDM	N	Y	N	N	Y	N	Y	N	N	N	N
North America	Canada	MacPherson	2	2018, 2019	Y	N	N	N	N	Y	N	N	IAP	N	Y	N	Y	N	N	Y	N	N	N	N
Middle East	Israel	Mazor	1	2014	N	Y	N	N	N	Y	N	N	IAP	NA	NA	NA	NA	NA	NA	NA	NA	NA	NA	NA
Europe	Italy	Menegon	1	2018	N	Y	N	Y	N	Y	N	N	MSP	Y	Y	N	N	Y	N	Y	Y	N	Y	Y
North America	Canada	O, Clarke-Murray, Thornborough, Rubidge, Hannah	6	2015, 2016, 2017, 2018, 2019, 2020	Y	N	N	N	Y	Y	N	N	IAP	Y	Y	N	Y	Y	Y	Y	N	N	N	N
North America	Canada	Park	2	2010, 2011	Y	N	N	N	N	Y	N	N	IAP	Y	Y	N	Y	N	N	Y	N	N	N	N
Europe	Italy	Parravicini	1	2012	N	Y	N	Y	N	N	Y	N	MSP	N	Y	Y	N	Y	N	Y	Y	Y	N	Y
Europe	Netherlands	Piet	1	2021	N	Y	N	Y	N	Y	Y	N	MSP	Y	Y	N	Y	Y	Y	Y	N	N	N	N
Europe	France	Quemmerais-Amice	1	2020	Y	N	N	Y	Y	N	Y	N	MSP	Y	Y	N	Y	Y	Y	Y	Y	Y	N	Y
Europe	European Union	Robinson	3	2013, 2014, 2020	Y	N	N	N	N	Y	N	N	IAP	Y	Y	Y	Y	Y	Y	Y	N	N	N	N
Europe	United Kingdom	Ruiz-Frau	1	2015	N	Y	N	Y	Y	N	N	N	MSP	NA	NA	NA	NA	NA	NA	NA	NA	NA	NA	NA
North America	USA (California)	Saarman	2	2017, 2018	Y	Y	N	N	N	Y	N	N	IAP	Y	Y	Y	Y	N	N	Y	N	N	N	N
Europe	Portugal (Azores)	Schmiing	1	2015	N	Y	N	Y	Y	N	N	N	MSP	NA	NA	NA	NA	NA	NA	NA	NA	NA	NA	NA
North America	USA (California)	Scholz	1	2011	N	N	Y	N	Y	N	N	N	MDM	NA	NA	NA	NA	NA	NA	NA	NA	NA	NA	NA
Europe	Germany	Stelzenmueller	1	2018	Y	N	N	N	N	Y	N	Y	IAP	NA	NA	NA	NA	NA	NA	NA	NA	NA	NA	NA
Australasia	Australia	Stephenson	1	2019	Y	N	N	N	Y	N	N	N	MDM	NA	NA	NA	NA	NA	NA	NA	NA	NA	NA	NA
Europe	Portugal	Stratoudakis	1	2019	Y	N	N	N	Y	N	N	N	MDM	NA	NA	NA	NA	NA	NA	NA	NA	NA	NA	NA
Europe	Portugal	Timonet & Abecasis	1	2020	N	Y	N	N	N	Y	N	N	IAP	NA	NA	NA	NA	NA	NA	NA	NA	NA	NA	NA
North America	Canada	Tulloch, V	1	2020	N	Y	N	N	N	N	Y	N	RE	N	Y	N	N	Y	N	Y	N	N	N	N
Europe	United Kingdom	Wilsteed	1	2023	N	N	Y	Y	N	Y	Y	Y	MSP	NA	NA	NA	NA	NA	NA	NA	NA	NA	NA	NA
Europe	United Kingdom	Yates et al.	1	2015	N	Y	N	Y	N	N	N	N	MSP	NA	NA	NA	NA	NA	NA	NA	NA	NA	NA	NA
